# Supplementary material for: Altered Distribution and Expression of Syndecan-1 and -4 as an Additional Hallmark in Psoriasis
Source: Int J Mol Sci. 2022 Jun 10;23(12):6511. doi: 10.3390/ijms23126511 (PMC9224530; doi:10.3390/ijms23126511)
Supplement: Supplementary file 1 [file ijms-23-06511-s001.zip]

Archive with 1 entries (1 files):
- ijms-1734653-supplementary.pdf
